# Supplementary material for: A new circular RNA–encoded protein BIRC6-236aa inhibits transmissible gastroenteritis virus (TGEV)–induced mitochondrial dysfunction
Source: J Biol Chem. 2022 Jul 19;298(9):102280. doi: 10.1016/j.jbc.2022.102280 (PMC9400091; doi:10.1016/j.jbc.2022.102280)
Supplement: Supporting Information Table 1 [file mmc1.xlsx]

## Sheet: Supporting Information 1
Supporting Information 1 | The proteins that interact with BIRC6-236aa
Cross proteins from two independent tests that interact with BRC6-236aa			Replicate 1		Replicate 2
Accession (The proteins accession number in Uniprot datebase)	Description (The detailed information of the protein that interact with BIRC6-236aa)	Gene Name	Number of distinct peptides assigned for each protein	% coverage of each protein assigned	Number of distinct peptides assigned for each protein	% coverage of each protein assigned
Q29092	Endoplasmin OS=Sus scrofa OX=9823 GN=HSP90B1 PE=2 SV=3	HSP90B1	24	15	13	7
A0A287BBS4	ATP synthase subunit alpha OS=Sus scrofa OX=9823 GN=ATP5F1A PE=1 SV=2	ATP5F1A	28	11	28	11
F6QA08	Protein disulfide-isomerase OS=Sus scrofa OX=9823 GN=PDIA3 PE=1 SV=1	PDIA3	27	11	18	7
A0A286ZPY1	AHNAK nucleoprotein OS=Sus scrofa OX=9823 GN=AHNAK PE=1 SV=2	AHNAK	33	10	12	3
A0A288CG57	Elongation factor 1-alpha OS=Sus scrofa OX=9823 GN=EEF1A1 PE=1 SV=2	EEF1A1	33	9	39	12
A0A287B785	Multifunctional fusion protein OS=Sus scrofa OX=9823 GN=PKM PE=1 SV=1	PKM	10	8	10	11
A0A287A8E9	Keratin 8 OS=Sus scrofa OX=9823 GN=KRT8 PE=1 SV=2	KRT8	26	11	42	20
A0A287A8S8	2-phospho-D-glycerate hydro-lyase OS=Sus scrofa OX=9823 GN=ENO1 PE=1 SV=1	ENO1	26	7	26	7
A0A287AA77	Uncharacterized protein OS=Sus scrofa OX=9823 GN=ACTG1 PE=1 SV=1	ACTG1	49	13	65	20
A0A5G2RD82	Elongation factor 1-beta OS=Sus scrofa OX=9823 GN=EEF1B2 PE=1 SV=1	EEF1B2	35	6	18	2
A0A287BGP7	Solute carrier family 25 member 3 OS=Sus scrofa OX=9823 GN=SLC25A3 PE=1 SV=4	SLC25A3	22	6	52	16
A0A287BH33	Aspartate aminotransferase OS=Sus scrofa OX=9823 GN=GOT2 PE=1 SV=1	GOT2	15	6	17	6
Q9MZ15	Voltage-dependent anion-selective channel protein 2 OS=Sus scrofa OX=9823 GN=VDAC2 PE=2 SV=1	VDAC2	26	5	37	7
P42174	Glutamate dehydrogenase 1, mitochondrial OS=Sus scrofa OX=9823 GN=GLUD1 PE=1 SV=2	GLUD1	12	5	11	4
A0A286ZUM8	15S Mg(2+)-ATPase p97 subunit OS=Sus scrofa OX=9823 GN=VCP PE=1 SV=1	VCP	12	5	7	3
A0A287BLH5	DEAD box protein 5 OS=Sus scrofa OX=9823 GN=DDX5 PE=3 SV=2	DDX5	8	5	6	3
Q9MZ16	Voltage-dependent anion-selective channel protein 1 OS=Sus scrofa OX=9823 GN=VDAC1 PE=2 SV=2	VDAC1	20	5	31	11
A0A287B0C3	ATP synthase subunit d, mitochondrial OS=Sus scrofa OX=9823 GN=ATP5PD PE=1 SV=1	ATP5PD	8	4	8	1
P80031	Glutathione S-transferase P OS=Sus scrofa OX=9823 GN=GSTP1 PE=1 SV=2	GSTP1	27	4	34	6
P34935	Endoplasmic reticulum chaperone BiP (Fragment) OS=Sus scrofa OX=9823 GN=HSPA5 PE=2 SV=2	HSPA5	23	4	26	5
A0A5G2R425	Tropomodulin 3 OS=Sus scrofa OX=9823 GN=TMOD3 PE=1 SV=1	TMOD3	19	4	8	2
Q0Z8U2	40S ribosomal protein S3 OS=Sus scrofa OX=9823 GN=RPS3 PE=1 SV=1	RPS3	20	4	24	5
F2Z558	Tyrosine 3-monooxygenase/tryptophan 5-monooxygenase activation protein zeta OS=Sus scrofa OX=9823 GN=YWHAZ PE=1 SV=4	YWHAZ	26	5	25	6
P00346	Malate dehydrogenase, mitochondrial OS=Sus scrofa OX=9823 GN=MDH2 PE=1 SV=2	MDH2	16	3	10	2
P00336	L-lactate dehydrogenase B chain OS=Sus scrofa OX=9823 GN=LDHB PE=1 SV=3	LDHB	12	3	8	2
A0A287AGF7	Heterogeneous nuclear ribonucleoprotein U OS=Sus scrofa OX=9823 GN=HNRNPU PE=1 SV=1	HNRNPU	9	3	7	2
Q29554	Trifunctional enzyme subunit alpha, mitochondrial OS=Sus scrofa OX=9823 GN=HADHA PE=2 SV=1	HADHA	6	3	5	2
F1RVE7	Integrin beta OS=Sus scrofa OX=9823 GN=ITGB1 PE=1 SV=2	ITGB1	5	3	7	4
Q5S1U1	Heat shock protein beta-1 OS=Sus scrofa OX=9823 GN=HSPB1 PE=2 SV=1	HSPB1	20	3	46	5
A0A286ZSW6	Calnexin OS=Sus scrofa OX=9823 GN=CANX PE=1 SV=2	CANX	7	3	3	1
F1SPG2	Dolichyl-diphosphooligosaccharide--protein glycosyltransferase subunit 1 OS=Sus scrofa OX=9823 GN=RPN1 PE=3 SV=2	RPN1	6	3	18	8
Q9N0F1	Dihydrolipoyllysine-residue succinyltransferase component of 2-oxoglutarate dehydrogenase complex, mitochondrial OS=Sus scrofa OX=9823 GN=DLST PE=1 SV=1	DLST	7	3	4	2
A0A287BL05	Heterogeneous nuclear ribonucleoprotein H1 OS=Sus scrofa OX=9823 GN=HNRNPH1 PE=1 SV=2	HNRNPH1	11	3	7	2
F2Z5Q2	TRASH domain-containing protein OS=Sus scrofa OX=9823 GN=RPL24 PE=1 SV=3	RPL24	19	3	11	2
A0A287AXS7	ADP/ATP translocase 3 OS=Sus scrofa OX=9823 GN=SLC25A6 PE=3 SV=1	SLC25A6	11	3	11	3
Q4GWZ2	40S ribosomal protein SA OS=Sus scrofa OX=9823 GN=RPSA PE=1 SV=3	RPSA	13	3	4	1
A0A5G2QIK0	Tropomyosin alpha-3 chain OS=Sus scrofa OX=9823 GN=TPM3 PE=1 SV=1	TPM3	12	3	38	12
F1S4Y7	Adenosylhomocysteinase OS=Sus scrofa OX=9823 GN=AHCY PE=3 SV=2	AHCY	8	3	3	1
P29269	Myosin regulatory light polypeptide 9 OS=Sus scrofa OX=9823 GN=MYL9 PE=1 SV=2	MYL9	21	2	6	1
Q6S4N2	Heat shock 70 kDa protein 1B OS=Sus scrofa OX=9823 GN=HSPA1B PE=2 SV=1	HSPA1B	9	4	10	5
A0A286ZP69	RAB7A, member RAS oncogene family OS=Sus scrofa OX=9823 GN=RAB7A PE=1 SV=2	RAB7A	12	2	15	3
P33198	Isocitrate dehydrogenase [NADP], mitochondrial (Fragment) OS=Sus scrofa OX=9823 GN=IDH2 PE=1 SV=1	IDH2	5	2	11	4
A0A5G2QP94	Actinin alpha 2 OS=Sus scrofa OX=9823 GN=ACTN2 PE=1 SV=1	ACTN2	2	2	4	3
I3LII3	Eukaryotic translation elongation factor 2 OS=Sus scrofa OX=9823 GN=EEF2 PE=1 SV=3	EEF2	4	2	8	4
A0A287A1Q6	LIM domain 7 OS=Sus scrofa OX=9823 GN=LMO7 PE=1 SV=2	LMO7	2	2	1	1
A0A287AR16	Myosin IB OS=Sus scrofa OX=9823 GN=MYO1B PE=1 SV=1	MYO1B	2	2	6	4
A0A5G2R6X6	Prohibitin OS=Sus scrofa OX=9823 GN=PHB PE=1 SV=1	PHB	15	2	9	2
F1SAI8	Hypoxia up-regulated 1 OS=Sus scrofa OX=9823 GN=HYOU1 PE=1 SV=2	HYOU1	3	2	1	1
A0A287AZA7	40S ribosomal protein S27a OS=Sus scrofa OX=9823 GN=RPS27A PE=1 SV=2	RPS27A	12	2	19	3
A0A5G2R3M1	60S ribosomal protein L12 OS=Sus scrofa OX=9823 GN=RPL12 PE=1 SV=1	RPL12	16	2	28	4
A0A286ZZL8	Polyadenylate-binding protein OS=Sus scrofa OX=9823 GN=PABPC1 PE=1 SV=1	PABPC1	6	2	9	4
F1RGJ2	Catenin alpha 1 OS=Sus scrofa OX=9823 GN=CTNNA1 PE=1 SV=3	CTNNA1	4	2	3	1
A0A5K1UD05	F-actin-capping protein subunit alpha OS=Sus scrofa OX=9823 GN=CAPZA1 PE=1 SV=1	CAPZA1	10	2	21	4
P67985	60S ribosomal protein L22 OS=Sus scrofa OX=9823 GN=RPL22 PE=1 SV=2	RPL22	19	2	9	1
A0A287AQS9	Radixin OS=Sus scrofa OX=9823 GN=RDX PE=1 SV=2	RDX	3	2	3	2
A0A286ZXR9	Uncharacterized protein OS=Sus scrofa OX=9823 GN=ARPC4 PE=1 SV=1	ARPC4	8	2	3	1
A0A287AK58	IF rod domain-containing protein OS=Sus scrofa OX=9823 GN=LOC110255312 PE=1 SV=1	LOC110255312	18	8	37	16
A0A5G2QSE8	Keratin 3 OS=Sus scrofa OX=9823 GN=KRT3 PE=1 SV=1	KRT3	7	5	12	9
Q95342	60S ribosomal protein L18 OS=Sus scrofa OX=9823 GN=RPL18 PE=1 SV=4	RPL18	7	1	7	1
F1S0K7	Keratin 35 OS=Sus scrofa OX=9823 GN=KRT35 PE=1 SV=1	KRT35	4	2	18	9
F1SU38	Urokinase-type plasminogen activator OS=Sus scrofa OX=9823 GN=PLAU PE=4 SV=1	PLAU	3	1	3	1
A0A5G2QMG1	CCT-beta OS=Sus scrofa OX=9823 GN=CCT2 PE=1 SV=1	CCT2	4	1	4	1
Q06AU2	Ras-related protein Rap-2a OS=Sus scrofa OX=9823 GN=RAP2A PE=2 SV=1	RAP2A	7	1	7	1
A0A5G2QNW1	SERPINE1 mRNA binding protein 1 OS=Sus scrofa OX=9823 GN=SERBP1 PE=1 SV=1	SERBP1	4	1	8	2
A0A287A531	Annexin OS=Sus scrofa OX=9823 GN=ANXA5 PE=1 SV=2	ANXA5	9	1	16	2
A0A5G2QL09	S-adenosylmethionine synthase OS=Sus scrofa OX=9823 GN=MAT2A PE=1 SV=1	MAT2A	4	1	4	1
P62279	40S ribosomal protein S13 (Fragment) OS=Sus scrofa OX=9823 GN=RPS13 PE=2 SV=2	RPS13	14	1	25	2
A1XQU3	60S ribosomal protein L14 OS=Sus scrofa OX=9823 GN=RPL14 PE=1 SV=1	RPL14	6	1	17	3
A0A286ZL51	Ribosomal protein L23a OS=Sus scrofa OX=9823 GN=RPL23A PE=1 SV=2	RPL23A	8	1	8	1
A0A5G2Q9C7	T-complex protein 1 subunit gamma OS=Sus scrofa OX=9823 GN=CCT3 PE=1 SV=1	CCT3	2	1	2	1
Q29205	60S ribosomal protein L11 OS=Sus scrofa OX=9823 GN=RPL11 PE=1 SV=3	RPL11	8	1	8	1
Q52NJ3	GTP-binding protein SAR1a OS=Sus scrofa OX=9823 GN=SAR1A PE=2 SV=1	SAR1A	6	1	6	1
P62936	Peptidyl-prolyl cis-trans isomerase A OS=Sus scrofa OX=9823 GN=PPIA PE=1 SV=2	PPIA	5	1	16	4
A0A5G2R6X7	Creatine kinase OS=Sus scrofa OX=9823 GN=CKB PE=3 SV=1	CKB	4	1	7	2
A0A5S6H025	Vimentin OS=Sus scrofa OX=9823 GN=VIM PE=1 SV=1	VIM	2	1	6	4
A0A5G2RIC0	Importin 5 OS=Sus scrofa OX=9823 GN=IPO5 PE=1 SV=1	IPO5	2	1	2	1
F1SAX3	Sodium/potassium-transporting ATPase subunit alpha OS=Sus scrofa OX=9823 GN=ATP1A1 PE=1 SV=3	ATP1A1	2	1	2	1
A0A287APD5	Acyl-CoA synthetase long chain family member 3 OS=Sus scrofa OX=9823 GN=ACSL3 PE=1 SV=2	ACSL3	3	1	3	1
A0A287BSA8	Ribosomal protein OS=Sus scrofa OX=9823 GN=RPL10A PE=1 SV=2	RPL10A	5	1	6	1
Q2EN76	Nucleoside diphosphate kinase B OS=Sus scrofa OX=9823 GN=NME2 PE=2 SV=1	NME2	7	1	7	1
P62831	60S ribosomal protein L23 OS=Sus scrofa OX=9823 GN=RPL23 PE=1 SV=1	RPL23	11	1	14	1
A0A5G2QED5	Helix-destabilizing protein OS=Sus scrofa OX=9823 GN=HNRNPA1 PE=1 SV=1	HNRNPA1	4	1	10	2
A1XQU9	40S ribosomal protein S20 OS=Sus scrofa OX=9823 GN=RPS20 PE=1 SV=1	RPS20	10	1	10	1
A0A5G2QNL5	Myosin ID OS=Sus scrofa OX=9823 GN=MYO1D PE=1 SV=1	MYO1D	1	1	1	1
A1XQU5	60S ribosomal protein L27 OS=Sus scrofa OX=9823 GN=RPL27 PE=1 SV=1	RPL27	7	1	13	2
A0A5G2R2A7	60S ribosomal protein L4 OS=Sus scrofa OX=9823 GN=RPL4 PE=1 SV=1	RPL4	3	1	20	6
I3LUJ5	Calponin OS=Sus scrofa OX=9823 GN=CNN2 PE=3 SV=3	CNN2	3	1	5	1
A0A287AUL3	Cortactin OS=Sus scrofa OX=9823 GN=CTTN PE=1 SV=2	CTTN	2	1	3	1
F1RTQ6	Histone H2B OS=Sus scrofa OX=9823 GN=H2BC1 PE=3 SV=1	H2BC1	7	1	7	1
A0A287A5F7	Serine/threonine-protein phosphatase 2A 65 kDa regulatory subunit A beta isoform OS=Sus scrofa OX=9823 GN=PPP2R1B PE=4 SV=2	PPP2R1B	3	1	3	1
Q29197	40S ribosomal protein S9 (Fragment) OS=Sus scrofa OX=9823 GN=RPS9 PE=2 SV=1	RPS9	7	1	7	1
Illustration：91 proteins were obtained that may interact with BIRC6-236aa using immunoprecipitation-mass spectrometry by two independent replicates. Protein BIRC6-236aa was overexpressed in IPEC-J2. Then the cells were infected with TGEV for 12 h. We obtained the proteins that interacted with BIRC6-236aa using Co-IP. Rabbit-flag antibody was used for Co-IP.

## Sheet: Replicate 1
Replicate 1
Accession (The proteins accession number in Uniprot datebase)	Description (The detail information of the protein that interact with BIRC6-236aa)	Gene Name	Number of distinct peptides assigned for each protein	Coverage of each protein assigned(% )
Q29092	Endoplasmin OS=Sus scrofa OX=9823 GN=HSP90B1 PE=2 SV=3	HSP90B1	24	15
A0A287BBS4	ATP synthase subunit alpha OS=Sus scrofa OX=9823 GN=ATP5F1A PE=1 SV=2	ATP5F1A	28	11
F6QA08	Protein disulfide-isomerase OS=Sus scrofa OX=9823 GN=PDIA3 PE=1 SV=1	PDIA3	27	11
A0A286ZPY1	AHNAK nucleoprotein OS=Sus scrofa OX=9823 GN=AHNAK PE=1 SV=2	AHNAK	33	10
A0A288CG57	Elongation factor 1-alpha OS=Sus scrofa OX=9823 GN=EEF1A1 PE=1 SV=2	EEF1A1	33	9
A0A5G2REX7	TNF receptor associated protein 1 OS=Sus scrofa OX=9823 GN=TRAP1 PE=1 SV=4	TRAP1	16	8
A0A287B785	Multifunctional fusion protein OS=Sus scrofa OX=9823 GN=PKM PE=1 SV=1	PKM	10	8
A0A287A8E9	Keratin 8 OS=Sus scrofa OX=9823 GN=KRT8 PE=1 SV=2	KRT8	26	11
A0A287A8S8	2-phospho-D-glycerate hydro-lyase OS=Sus scrofa OX=9823 GN=ENO1 PE=1 SV=1	ENO1	26	7
K7GLT8	ATP synthase subunit beta OS=Sus scrofa OX=9823 GN=ATP5F1B PE=1 SV=2	ATP5F1B	25	7
A0A287AA77	Uncharacterized protein OS=Sus scrofa OX=9823 GN=ACTG1 PE=1 SV=1	ACTG1	49	13
A0A5G2RD82	Elongation factor 1-beta OS=Sus scrofa OX=9823 GN=EEF1B2 PE=1 SV=1	EEF1B2	35	6
A0A287BGP7	Solute carrier family 25 member 3 OS=Sus scrofa OX=9823 GN=SLC25A3 PE=1 SV=4	SLC25A3	22	6
A0A287BH33	Aspartate aminotransferase OS=Sus scrofa OX=9823 GN=GOT2 PE=1 SV=1	GOT2	15	6
A0A287AHC3	Myoferlin OS=Sus scrofa OX=9823 GN=MYOF PE=1 SV=2	MYOF	4	6
Q9MZ15	Voltage-dependent anion-selective channel protein 2 OS=Sus scrofa OX=9823 GN=VDAC2 PE=2 SV=1	VDAC2	26	5
P42174	Glutamate dehydrogenase 1, mitochondrial OS=Sus scrofa OX=9823 GN=GLUD1 PE=1 SV=2	GLUD1	12	5
A0A286ZUM8	15S Mg(2+)-ATPase p97 subunit OS=Sus scrofa OX=9823 GN=VCP PE=1 SV=1	VCP	12	5
A0A287AGD1	Cell division cycle and apoptosis regulator 1 OS=Sus scrofa OX=9823 GN=CCAR1 PE=1 SV=1	CCAR1	7	5
A0A287BLH5	DEAD box protein 5 OS=Sus scrofa OX=9823 GN=DDX5 PE=3 SV=2	DDX5	8	5
Q9MZ16	Voltage-dependent anion-selective channel protein 1 OS=Sus scrofa OX=9823 GN=VDAC1 PE=2 SV=2	VDAC1	20	5
A0A287B0C3	ATP synthase subunit d, mitochondrial OS=Sus scrofa OX=9823 GN=ATP5PD PE=1 SV=1	ATP5PD	8	4
P80031	Glutathione S-transferase P OS=Sus scrofa OX=9823 GN=GSTP1 PE=1 SV=2	GSTP1	27	4
P34935	Endoplasmic reticulum chaperone BiP (Fragment) OS=Sus scrofa OX=9823 GN=HSPA5 PE=2 SV=2	HSPA5	23	4
Q3ZD69	Prelamin-A/C OS=Sus scrofa OX=9823 GN=LMNA PE=3 SV=1	LMNA	8	4
A0A5G2R425	Tropomodulin 3 OS=Sus scrofa OX=9823 GN=TMOD3 PE=1 SV=1	TMOD3	19	4
Q0Z8U2	40S ribosomal protein S3 OS=Sus scrofa OX=9823 GN=RPS3 PE=1 SV=1	RPS3	20	4
F2Z558	Tyrosine 3-monooxygenase/tryptophan 5-monooxygenase activation protein zeta OS=Sus scrofa OX=9823 GN=YWHAZ PE=1 SV=4	YWHAZ	26	5
P00346	Malate dehydrogenase, mitochondrial OS=Sus scrofa OX=9823 GN=MDH2 PE=1 SV=2	MDH2	16	3
P00336	L-lactate dehydrogenase B chain OS=Sus scrofa OX=9823 GN=LDHB PE=1 SV=3	LDHB	12	3
A0A287AGF7	Heterogeneous nuclear ribonucleoprotein U OS=Sus scrofa OX=9823 GN=HNRNPU PE=1 SV=1	HNRNPU	9	3
Q29554	Trifunctional enzyme subunit alpha, mitochondrial OS=Sus scrofa OX=9823 GN=HADHA PE=2 SV=1	HADHA	6	3
F1RVE7	Integrin beta OS=Sus scrofa OX=9823 GN=ITGB1 PE=1 SV=2	ITGB1	5	3
Q5S1U1	Heat shock protein beta-1 OS=Sus scrofa OX=9823 GN=HSPB1 PE=2 SV=1	HSPB1	20	3
A0A286ZSW6	Calnexin OS=Sus scrofa OX=9823 GN=CANX PE=1 SV=2	CANX	7	3
F1SPG2	Dolichyl-diphosphooligosaccharide--protein glycosyltransferase subunit 1 OS=Sus scrofa OX=9823 GN=RPN1 PE=3 SV=2	RPN1	6	3
Q9N0F1	Dihydrolipoyllysine-residue succinyltransferase component of 2-oxoglutarate dehydrogenase complex, mitochondrial OS=Sus scrofa OX=9823 GN=DLST PE=1 SV=1	DLST	7	3
A0A287BL05	Heterogeneous nuclear ribonucleoprotein H1 OS=Sus scrofa OX=9823 GN=HNRNPH1 PE=1 SV=2	HNRNPH1	11	3
F2Z5Q2	TRASH domain-containing protein OS=Sus scrofa OX=9823 GN=RPL24 PE=1 SV=3	RPL24	19	3
A0A287AXS7	ADP/ATP translocase 3 OS=Sus scrofa OX=9823 GN=SLC25A6 PE=3 SV=1	SLC25A6	11	3
Q4GWZ2	40S ribosomal protein SA OS=Sus scrofa OX=9823 GN=RPSA PE=1 SV=3	RPSA	13	3
A0A5G2QIK0	Tropomyosin alpha-3 chain OS=Sus scrofa OX=9823 GN=TPM3 PE=1 SV=1	TPM3	12	3
F1S4Y7	Adenosylhomocysteinase OS=Sus scrofa OX=9823 GN=AHCY PE=3 SV=2	AHCY	8	3
I3LQ79	Major vault protein OS=Sus scrofa OX=9823 GN=MVP PE=1 SV=2	MVP	5	3
A0A5G2QSR7	14_3_3 domain-containing protein OS=Sus scrofa OX=9823 GN=CRK PE=1 SV=1	CRK	18	4
P29269	Myosin regulatory light polypeptide 9 OS=Sus scrofa OX=9823 GN=MYL9 PE=1 SV=2	MYL9	21	2
Q6S4N2	Heat shock 70 kDa protein 1B OS=Sus scrofa OX=9823 GN=HSPA1B PE=2 SV=1	HSPA1B	9	4
P28491	Calreticulin OS=Sus scrofa OX=9823 GN=CALR PE=1 SV=3	CALR	12	2
A0A286ZP69	RAB7A, member RAS oncogene family OS=Sus scrofa OX=9823 GN=RAB7A PE=1 SV=2	RAB7A	12	2
P33198	Isocitrate dehydrogenase [NADP], mitochondrial (Fragment) OS=Sus scrofa OX=9823 GN=IDH2 PE=1 SV=1	IDH2	5	2
A0A5G2QP94	Actinin alpha 2 OS=Sus scrofa OX=9823 GN=ACTN2 PE=1 SV=1	ACTN2	2	2
I3LII3	Eukaryotic translation elongation factor 2 OS=Sus scrofa OX=9823 GN=EEF2 PE=1 SV=3	EEF2	4	2
A0A287AM59	Beta-hexosaminidase OS=Sus scrofa OX=9823 GN=HEXA PE=1 SV=1	HEXA	5	2
A0A287A1Q6	LIM domain 7 OS=Sus scrofa OX=9823 GN=LMO7 PE=1 SV=2	LMO7	2	2
A0A287AR16	Myosin IB OS=Sus scrofa OX=9823 GN=MYO1B PE=1 SV=1	MYO1B	2	2
A0A5G2R6X6	Prohibitin OS=Sus scrofa OX=9823 GN=PHB PE=1 SV=1	PHB	15	2
F1SAI8	Hypoxia up-regulated 1 OS=Sus scrofa OX=9823 GN=HYOU1 PE=1 SV=2	HYOU1	3	2
A0A287AZA7	40S ribosomal protein S27a OS=Sus scrofa OX=9823 GN=RPS27A PE=1 SV=2	RPS27A	12	2
A0A5G2R3M1	60S ribosomal protein L12 OS=Sus scrofa OX=9823 GN=RPL12 PE=1 SV=1	RPL12	16	2
A0A286ZZL8	Polyadenylate-binding protein OS=Sus scrofa OX=9823 GN=PABPC1 PE=1 SV=1	PABPC1	6	2
F1RGJ2	Catenin alpha 1 OS=Sus scrofa OX=9823 GN=CTNNA1 PE=1 SV=3	CTNNA1	4	2
A0A5G2R5W3	CD109 molecule OS=Sus scrofa OX=9823 GN=CD109 PE=1 SV=1	CD109	2	2
A0A5K1UD05	F-actin-capping protein subunit alpha OS=Sus scrofa OX=9823 GN=CAPZA1 PE=1 SV=1	CAPZA1	10	2
P67985	60S ribosomal protein L22 OS=Sus scrofa OX=9823 GN=RPL22 PE=1 SV=2	RPL22	19	2
A0A5G2QZY6	GTP-binding nuclear protein Ran OS=Sus scrofa OX=9823 GN=RAN PE=1 SV=1	RAN	9	2
A0A287AQS9	Radixin OS=Sus scrofa OX=9823 GN=RDX PE=1 SV=2	RDX	3	2
A0A286ZXR9	Uncharacterized protein OS=Sus scrofa OX=9823 GN=ARPC4 PE=1 SV=1	ARPC4	8	2
A0A287AK58	IF rod domain-containing protein OS=Sus scrofa OX=9823 GN=LOC110255312 PE=1 SV=1	LOC110255312	18	8
A0A287B7K6	Keratin 78 OS=Sus scrofa OX=9823 GN=KRT78 PE=1 SV=1	KRT78	6	3
A0A5G2QSE8	Keratin 3 OS=Sus scrofa OX=9823 GN=KRT3 PE=1 SV=1	KRT3	7	5
A0A287ADK7	Mitochondrial fission 1 protein OS=Sus scrofa OX=9823 GN=FIS1 PE=1 SV=1	FIS1	11	1
P10173	Fumarate hydratase, mitochondrial OS=Sus scrofa OX=9823 GN=FH PE=1 SV=2	FH	4	1
F1RN91	Myosin_tail_1 domain-containing protein OS=Sus scrofa OX=9823 PE=1 SV=4		2	1
Q95342	60S ribosomal protein L18 OS=Sus scrofa OX=9823 GN=RPL18 PE=1 SV=4	RPL18	7	1
F1S0K7	Keratin 35 OS=Sus scrofa OX=9823 GN=KRT35 PE=1 SV=1	KRT35	4	2
F1SU38	Urokinase-type plasminogen activator OS=Sus scrofa OX=9823 GN=PLAU PE=4 SV=1	PLAU	3	1
A0A5G2QZH5	Uncharacterized protein OS=Sus scrofa OX=9823 GN=PSMA2 PE=1 SV=1	PSMA2	8	1
A0A5G2QMG1	CCT-beta OS=Sus scrofa OX=9823 GN=CCT2 PE=1 SV=1	CCT2	4	1
A0A287BAK6	Pericentriolar material 1 OS=Sus scrofa OX=9823 GN=PCM1 PE=1 SV=2	PCM1	1	1
I3LUH8	Collagen type XVII alpha 1 chain OS=Sus scrofa OX=9823 GN=COL17A1 PE=4 SV=2	COL17A1	1	1
Q06AU2	Ras-related protein Rap-2a OS=Sus scrofa OX=9823 GN=RAP2A PE=2 SV=1	RAP2A	7	1
P05207	cAMP-dependent protein kinase type II-alpha regulatory subunit (Fragment) OS=Sus scrofa OX=9823 GN=PRKAR2A PE=1 SV=1	PRKAR2A	11	1
A0A5G2QNW1	SERPINE1 mRNA binding protein 1 OS=Sus scrofa OX=9823 GN=SERBP1 PE=1 SV=1	SERBP1	4	1
A0A287A531	Annexin OS=Sus scrofa OX=9823 GN=ANXA5 PE=1 SV=2	ANXA5	9	1
A0A5G2QL09	S-adenosylmethionine synthase OS=Sus scrofa OX=9823 GN=MAT2A PE=1 SV=1	MAT2A	4	1
F1SGT3	Dihydrolipoamide acetyltransferase component of pyruvate dehydrogenase complex OS=Sus scrofa OX=9823 GN=PDHX PE=1 SV=2	PDHX	3	1
P62279	40S ribosomal protein S13 (Fragment) OS=Sus scrofa OX=9823 GN=RPS13 PE=2 SV=2	RPS13	14	1
F1RIF8	6-phosphogluconate dehydrogenase, decarboxylating OS=Sus scrofa OX=9823 GN=PGD PE=1 SV=3	PGD	3	1
Q56P28	PRA1 family protein 3 OS=Sus scrofa OX=9823 GN=ARL6IP5 PE=2 SV=1	ARL6IP5	10	1
A0A287BAI8	Uncharacterized protein OS=Sus scrofa OX=9823 GN=TJP2 PE=1 SV=2	TJP2	1	1
A1XQU3	60S ribosomal protein L14 OS=Sus scrofa OX=9823 GN=RPL14 PE=1 SV=1	RPL14	6	1
A0A287AGF0	Heterogeneous nuclear ribonucleoprotein R OS=Sus scrofa OX=9823 GN=HNRNPR PE=1 SV=1	HNRNPR	2	1
A0A286ZL51	Ribosomal protein L23a OS=Sus scrofa OX=9823 GN=RPL23A PE=1 SV=2	RPL23A	8	1
A0A5G2Q9C7	T-complex protein 1 subunit gamma OS=Sus scrofa OX=9823 GN=CCT3 PE=1 SV=1	CCT3	2	1
Q29205	60S ribosomal protein L11 OS=Sus scrofa OX=9823 GN=RPL11 PE=1 SV=3	RPL11	8	1
F1SID4	AAA domain-containing protein OS=Sus scrofa OX=9823 GN=PSMC3 PE=1 SV=3	PSMC3	4	1
A0A287AMQ1	Kinectin 1 OS=Sus scrofa OX=9823 GN=KTN1 PE=1 SV=2	KTN1	1	1
F1SD70	Asparaginyl endopeptidase OS=Sus scrofa OX=9823 GN=LGMN PE=1 SV=4	LGMN	4	1
A0A5G2Q6N1	Elongation factor G, mitochondrial OS=Sus scrofa OX=9823 GN=GFM1 PE=1 SV=1	GFM1	2	1
Q52NJ3	GTP-binding protein SAR1a OS=Sus scrofa OX=9823 GN=SAR1A PE=2 SV=1	SAR1A	6	1
A0A5G2REY8	Ubiquinol-cytochrome c reductase core protein 2 OS=Sus scrofa OX=9823 GN=UQCRC2 PE=1 SV=1	UQCRC2	5	1
P62936	Peptidyl-prolyl cis-trans isomerase A OS=Sus scrofa OX=9823 GN=PPIA PE=1 SV=2	PPIA	5	1
A0A287BJ05	Septin-2 OS=Sus scrofa OX=9823 GN=SEPTIN2 PE=1 SV=1	SEPTIN2	4	1
A0A287AH93	Extended synaptotagmin 1 OS=Sus scrofa OX=9823 GN=ESYT1 PE=1 SV=2	ESYT1	2	1
F1SJY6	Catenin delta 1 OS=Sus scrofa OX=9823 GN=CTNND1 PE=1 SV=4	CTNND1	1	1
A0A287BRR9	Brain-specific angiogenesis inhibitor 1-associated protein 2 OS=Sus scrofa OX=9823 GN=BAIAP2 PE=1 SV=1	BAIAP2	2	1
F1RM15	Leucyl-tRNA synthetase OS=Sus scrofa OX=9823 GN=LARS1 PE=1 SV=4	LARS1	1	1
A0A5G2R6X7	Creatine kinase OS=Sus scrofa OX=9823 GN=CKB PE=3 SV=1	CKB	4	1
A0A5S6H025	Vimentin OS=Sus scrofa OX=9823 GN=VIM PE=1 SV=1	VIM	2	1
A0A5G2R367	Lamin B1 OS=Sus scrofa OX=9823 GN=LMNB1 PE=1 SV=1	LMNB1	4	1
A0A5G2RIC0	Importin 5 OS=Sus scrofa OX=9823 GN=IPO5 PE=1 SV=1	IPO5	2	1
Q29371	Triosephosphate isomerase OS=Sus scrofa OX=9823 GN=TPI1 PE=2 SV=4	TPI1	6	1
A0A5K1VBH1	Pyruvate dehydrogenase E1 component subunit alpha OS=Sus scrofa OX=9823 GN=PDHA1 PE=1 SV=1	PDHA1	3	1
F1SAX3	Sodium/potassium-transporting ATPase subunit alpha OS=Sus scrofa OX=9823 GN=ATP1A1 PE=1 SV=3	ATP1A1	2	1
P00889	Citrate synthase, mitochondrial OS=Sus scrofa OX=9823 GN=CS PE=1 SV=2	CS	3	1
A0A287APD5	Acyl-CoA synthetase long chain family member 3 OS=Sus scrofa OX=9823 GN=ACSL3 PE=1 SV=2	ACSL3	3	1
A0A287BLB3	KH-type splicing regulatory protein OS=Sus scrofa OX=9823 GN=KHSRP PE=1 SV=1	KHSRP	1	1
A0A5G2QCU1	Proteasome subunit alpha type OS=Sus scrofa OX=9823 GN=PSMA4 PE=1 SV=1	PSMA4	6	1
I3LA63	Methionine--tRNA ligase, cytoplasmic OS=Sus scrofa OX=9823 GN=MARS1 PE=1 SV=2	MARS1	1	1
A0A287BSA8	Ribosomal protein OS=Sus scrofa OX=9823 GN=RPL10A PE=1 SV=2	RPL10A	5	1
Q2EN76	Nucleoside diphosphate kinase B OS=Sus scrofa OX=9823 GN=NME2 PE=2 SV=1	NME2	7	1
F1SQH4	DNA mismatch repair protein OS=Sus scrofa OX=9823 GN=MSH2 PE=1 SV=3	MSH2	2	1
P62831	60S ribosomal protein L23 OS=Sus scrofa OX=9823 GN=RPL23 PE=1 SV=1	RPL23	11	1
I3LA65	Desmoglein-1 OS=Sus scrofa OX=9823 GN=DSG1 PE=4 SV=1	DSG1	2	1
A0A5G2QED5	Helix-destabilizing protein OS=Sus scrofa OX=9823 GN=HNRNPA1 PE=1 SV=1	HNRNPA1	4	1
A0A5G2QV12	Staphylococcal nuclease domain-containing protein OS=Sus scrofa OX=9823 GN=SND1 PE=1 SV=1	SND1	1	1
A0A287AI87	Actin related protein 1A OS=Sus scrofa OX=9823 GN=ACTR1A PE=1 SV=2	ACTR1A	6	1
P11607	Sarcoplasmic/endoplasmic reticulum calcium ATPase 2 OS=Sus scrofa OX=9823 GN=ATP2A2 PE=1 SV=1	ATP2A2	1	1
F1S4M2	40S ribosomal protein S18 OS=Sus scrofa OX=9823 PE=3 SV=2		5	1
A0A286ZTK1	Exportin 1 OS=Sus scrofa OX=9823 GN=XPO1 PE=1 SV=1	XPO1	1	1
I3LJ55	Poly [ADP-ribose] polymerase OS=Sus scrofa OX=9823 GN=PARP3 PE=4 SV=3	PARP3	2	1
F1RNZ2	60S acidic ribosomal protein P2 OS=Sus scrofa OX=9823 PE=3 SV=1		10	1
P79403	Neutral alpha-glucosidase AB OS=Sus scrofa OX=9823 GN=GANAB PE=1 SV=1	GANAB	2	1
A0A5G2QEX3	Toll interacting protein OS=Sus scrofa OX=9823 GN=TOLLIP PE=4 SV=1	TOLLIP	7	1
I3LLA8	FACT complex subunit SSRP1 OS=Sus scrofa OX=9823 GN=SSRP1 PE=1 SV=2	SSRP1	2	1
I3L6Y6	AP complex subunit beta OS=Sus scrofa OX=9823 GN=AP2B1 PE=1 SV=3	AP2B1	2	1
F1RPH0	Phosphoglycerate kinase OS=Sus scrofa OX=9823 GN=PGK1 PE=1 SV=3	PGK1	4	1
A1XQU9	40S ribosomal protein S20 OS=Sus scrofa OX=9823 GN=RPS20 PE=1 SV=1	RPS20	10	1
A0A5G2QNL5	Myosin ID OS=Sus scrofa OX=9823 GN=MYO1D PE=1 SV=1	MYO1D	1	1
A1XQU5	60S ribosomal protein L27 OS=Sus scrofa OX=9823 GN=RPL27 PE=1 SV=1	RPL27	7	1
A0A5G2R2A7	60S ribosomal protein L4 OS=Sus scrofa OX=9823 GN=RPL4 PE=1 SV=1	RPL4	3	1
A0A5G2R3T3	ADP ribosylation factor 4 OS=Sus scrofa OX=9823 GN=ARF4 PE=1 SV=1	ARF4	11	1
P12682	High mobility group protein B1 OS=Sus scrofa OX=9823 GN=HMGB1 PE=2 SV=3	HMGB1	7	1
I3LUJ5	Calponin OS=Sus scrofa OX=9823 GN=CNN2 PE=3 SV=3	CNN2	3	1
A0A287A5L1	Copine 2 OS=Sus scrofa OX=9823 GN=CPNE2 PE=1 SV=1	CPNE2	2	1
A0A287AW32	Heterogeneous nuclear ribonucleoproteins A2/B1 OS=Sus scrofa OX=9823 GN=HNRNPA2B1 PE=1 SV=1	HNRNPA2B1	4	1
A0A287AUL3	Cortactin OS=Sus scrofa OX=9823 GN=CTTN PE=1 SV=2	CTTN	2	1
A0A5G2QY70	Ro60, Y RNA binding protein OS=Sus scrofa OX=9823 GN=RO60 PE=1 SV=1	RO60	2	1
A0A5G2QEI9	Serine palmitoyltransferase long chain base subunit 1 OS=Sus scrofa OX=9823 GN=SPTLC1 PE=1 SV=1	SPTLC1	14	1
A0A287ASJ8	Uncharacterized protein OS=Sus scrofa OX=9823 GN=CHL1 PE=1 SV=1	CHL1	1	1
F1SG78	FGFR1 oncogene partner 2 OS=Sus scrofa OX=9823 GN=FGFR1OP2 PE=3 SV=3	FGFR1OP2	7	1
A0A5G2QRV6	Basal cell adhesion molecule OS=Sus scrofa OX=9823 GN=BCAM PE=1 SV=1	BCAM	2	1
A0A287AFH3	Dolichyl-diphosphooligosaccharide--protein glycotransferase OS=Sus scrofa OX=9823 GN=STT3A PE=1 SV=1	STT3A	3	1
A0A287AY55	Uncharacterized protein OS=Sus scrofa OX=9823 GN=LOC110257894 PE=3 SV=2	LOC110257894	3	1
F6PYW2	H1.3 linker histone, cluster member OS=Sus scrofa OX=9823 GN=H1-3 PE=1 SV=1	H1-3	4	1
A0A287BP28	Oxysterol-binding protein OS=Sus scrofa OX=9823 GN=OSBPL6 PE=3 SV=2	OSBPL6	3	1
A0A286ZUW0	Glutamine--fructose-6-phosphate transaminase (isomerizing) OS=Sus scrofa OX=9823 GN=GFPT1 PE=1 SV=2	GFPT1	3	1
A0A287BQJ9	Elongator complex protein 1 OS=Sus scrofa OX=9823 GN=ELP1 PE=1 SV=1	ELP1	1	1
A0A5G2QLF6	5-aminoimidazole-4-carboxamide ribonucleotide formyltransferase OS=Sus scrofa OX=9823 GN=ATIC PE=1 SV=1	ATIC	3	1
F1RTQ6	Histone H2B OS=Sus scrofa OX=9823 GN=H2BC1 PE=3 SV=1	H2BC1	7	1
A0A287ASG1	Far upstream element binding protein 1 OS=Sus scrofa OX=9823 GN=FUBP1 PE=1 SV=2	FUBP1	3	1
A0A287A5Q4	Sperm antigen with calponin homology and coiled-coil domains 1 OS=Sus scrofa OX=9823 GN=SPECC1 PE=4 SV=2	SPECC1	3	1
I3LJW2	Fibrinogen gamma chain OS=Sus scrofa OX=9823 GN=FGG PE=1 SV=2	FGG	2	1
A0A5G2R8A8	GCN1 activator of EIF2AK4 OS=Sus scrofa OX=9823 GN=GCN1 PE=1 SV=1	GCN1	1	1
A0A5G2QWN0	Vesicle amine transport 1 OS=Sus scrofa OX=9823 GN=VAT1 PE=1 SV=1	VAT1	3	1
A0A287A5F7	Serine/threonine-protein phosphatase 2A 65 kDa regulatory subunit A beta isoform OS=Sus scrofa OX=9823 GN=PPP2R1B PE=4 SV=2	PPP2R1B	3	1
A0A287B939	Family with sequence similarity 184 member A OS=Sus scrofa OX=9823 GN=FAM184A PE=4 SV=2	FAM184A	1	1
I3L7Y1	KOW domain-containing protein OS=Sus scrofa OX=9823 GN=RPL26 PE=1 SV=1	RPL26	6	1
Q29197	40S ribosomal protein S9 (Fragment) OS=Sus scrofa OX=9823 GN=RPS9 PE=2 SV=1	RPS9	7	1
A0A287B624	Phosphoinositide 5-phosphatase OS=Sus scrofa OX=9823 GN=SYNJ1 PE=1 SV=2	SYNJ1	2	1

## Sheet: Replicate 2
Replicate 2
Accession (The proteins accession number in Uniprot datebase)	Description (The detail information of the protein that interact with BIRC6-236aa)	Gene Name	Number of distinct peptides assigned for each protein	Coverage of each protein assigned(% )
A0A286ZJV6	Annexin OS=Sus scrofa OX=9823 GN=ANXA2 PE=1 SV=1	ANXA2	45	19
F1SGG1	Keratin 18 OS=Sus scrofa OX=9823 GN=KRT18 PE=1 SV=4	KRT18	51	18
A0A5G2QMB3	Solute carrier family 25 member 3 OS=Sus scrofa OX=9823 GN=SLC25A3 PE=1 SV=1	SLC25A3	52	16
A0A286ZWK2	Uncharacterized protein OS=Sus scrofa OX=9823 GN=HSPA8 PE=1 SV=1	HSPA8	37	18
Q29387	Elongation factor 1-gamma (Fragment) OS=Sus scrofa OX=9823 GN=EEF1G PE=2 SV=2	EEF1G	43	15
F1SMV6	Nucleolin OS=Sus scrofa OX=9823 GN=NCL PE=1 SV=2	NCL	23	13
Q9MZ16	Voltage-dependent anion-selective channel protein 1 OS=Sus scrofa OX=9823 GN=VDAC1 PE=2 SV=3	VDAC1	31	11
F1RUN2	Albumin OS=Sus scrofa OX=9823 GN=ALB PE=1 SV=2	ALB	13	12
I3LSG1	General transcription factor IIi OS=Sus scrofa OX=9823 GN=GTF2I PE=1 SV=3	GTF2I	21	12
A0A288CG57	Elongation factor 1-alpha OS=Sus scrofa OX=9823 GN=EEF1A1 PE=1 SV=2	EEF1A1	39	12
A0A287BBS4	ATP synthase subunit alpha OS=Sus scrofa OX=9823 GN=ATP5F1A PE=1 SV=2	ATP5F1A	28	11
A0A287B785	Multifunctional fusion protein OS=Sus scrofa OX=9823 GN=PKM PE=1 SV=1	PKM	10	11
A0A287AA77	Uncharacterized protein OS=Sus scrofa OX=9823 GN=ACTG1 PE=1 SV=1	ACTG1	65	20
F1SGG6	IF rod domain-containing protein OS=Sus scrofa OX=9823 GN=KRT5 PE=1 SV=3	KRT5	24	15
A0A5G2R2V4	Coronin OS=Sus scrofa OX=9823 GN=CORO1C PE=1 SV=1	CORO1C	28	10
F1RQZ0	Granulin precursor OS=Sus scrofa OX=9823 GN=GRN PE=1 SV=1	GRN	21	10
F1S0J8	IF rod domain-containing protein OS=Sus scrofa OX=9823 GN=LOC110255312 PE=1 SV=2	LOC110255312	68	23
A0A287AMT5	IF rod domain-containing protein OS=Sus scrofa OX=9823 GN=KRT85 PE=1 SV=2	KRT85	48	24
F1SJB5	Annexin OS=Sus scrofa OX=9823 GN=ANXA1 PE=1 SV=3	ANXA1	36	9
F1SPG2	Dolichyl-diphosphooligosaccharide--protein glycosyltransferase subunit 1 OS=Sus scrofa OX=9823 GN=RPN1 PE=3 SV=2	RPN1	18	8
A0A288CFY3	Tropomyosin alpha-3 chain OS=Sus scrofa OX=9823 GN=TPM3 PE=1 SV=2	TPM3	38	12
A0A287A8S8	2-phospho-D-glycerate hydro-lyase OS=Sus scrofa OX=9823 GN=ENO1 PE=1 SV=1	ENO1	26	7
I3LQS0	Heterogeneous nuclear ribonucleoprotein K OS=Sus scrofa OX=9823 GN=HNRNPK PE=1 SV=3	HNRNPK	21	7
Q9MZ15	Voltage-dependent anion-selective channel protein 2 OS=Sus scrofa OX=9823 GN=VDAC2 PE=2 SV=1	VDAC2	37	7
F6QA08	Protein disulfide-isomerase OS=Sus scrofa OX=9823 GN=PDIA3 PE=1 SV=1	PDIA3	18	7
K7GK75	Cofilin, non-muscle isoform OS=Sus scrofa OX=9823 GN=CFL1 PE=1 SV=3	CFL1	53	7
A0A5G2R4Y7	Clathrin heavy chain OS=Sus scrofa OX=9823 GN=CLTC PE=1 SV=1	CLTC	6	6
I3LRG0	Dolichyl-diphosphooligosaccharide--protein glycosyltransferase subunit 2 OS=Sus scrofa OX=9823 GN=RPN2 PE=1 SV=3	RPN2	21	6
P00355	Glyceraldehyde-3-phosphate dehydrogenase OS=Sus scrofa OX=9823 GN=GAPDH PE=1 SV=4	GAPDH	22	6
F1SGG3	Cytokeratin-1 OS=Sus scrofa OX=9823 GN=KRT1 PE=1 SV=2	KRT1	13	10
F2Z558	Tyrosine 3-monooxygenase/tryptophan 5-monooxygenase activation protein zeta OS=Sus scrofa OX=9823 GN=YWHAZ PE=1 SV=4	YWHAZ	25	6
A0A5G2RDD7	Protein disulfide-isomerase OS=Sus scrofa OX=9823 GN=P4HB PE=3 SV=1	P4HB	16	6
P80031	Glutathione S-transferase P OS=Sus scrofa OX=9823 GN=GSTP1 PE=1 SV=2	GSTP1	34	6
F1S0K7	Keratin 35 OS=Sus scrofa OX=9823 GN=KRT35 PE=1 SV=1	KRT35	18	9
A0A287BH33	Aspartate aminotransferase OS=Sus scrofa OX=9823 GN=GOT2 PE=1 SV=1	GOT2	17	6
A0A5G2R2A7	60S ribosomal protein L4 OS=Sus scrofa OX=9823 GN=RPL4 PE=1 SV=1	RPL4	20	6
A0A287AK58	IF rod domain-containing protein OS=Sus scrofa OX=9823 GN=LOC110255312 PE=1 SV=1	LOC110255312	23	13
Q29092	Endoplasmin OS=Sus scrofa OX=9823 GN=HSP90B1 PE=2 SV=3	HSP90B1	13	7
A0A5S6FSE5	Uncharacterized protein OS=Sus scrofa OX=9823 GN=MYL6B PE=4 SV=1	MYL6B	38	5
P34935	Endoplasmic reticulum chaperone BiP (Fragment) OS=Sus scrofa OX=9823 GN=HSPA5 PE=2 SV=2	HSPA5	26	5
A0A5K1UH01	Protein disulfide isomerase family A member 6 OS=Sus scrofa OX=9823 GN=PDIA6 PE=1 SV=1	PDIA6	14	5
Q5S1U1	Heat shock protein beta-1 OS=Sus scrofa OX=9823 GN=HSPB1 PE=2 SV=1	HSPB1	46	5
A0A287AA14	Desmoplakin OS=Sus scrofa OX=9823 GN=DSP PE=1 SV=2	DSP	4	5
Q0Z8U2	40S ribosomal protein S3 OS=Sus scrofa OX=9823 GN=RPS3 PE=1 SV=1	RPS3	24	5
P62272	40S ribosomal protein S18 OS=Sus scrofa OX=9823 GN=RPS18 PE=1 SV=3	RPS18	32	5
A0A287AC61	IF rod domain-containing protein OS=Sus scrofa OX=9823 GN=LOC100523123 PE=3 SV=2	LOC100523123	39	27
Q2XVP4	Tubulin alpha-1B chain OS=Sus scrofa OX=9823 GN=TUBA1B PE=1 SV=1	TUBA1B	36	11
Q29214	60S acidic ribosomal protein P0 OS=Sus scrofa OX=9823 GN=RPLP0 PE=1 SV=2	RPLP0	23	4
A0A287AR16	Myosin IB OS=Sus scrofa OX=9823 GN=MYO1B PE=1 SV=1	MYO1B	6	4
Q8WNW3	Junction plakoglobin OS=Sus scrofa OX=9823 GN=Jup PE=2 SV=1	Jup	8	4
A0A5K1UD05	F-actin-capping protein subunit alpha OS=Sus scrofa OX=9823 GN=CAPZA1 PE=1 SV=1	CAPZA1	21	4
I3LII3	Eukaryotic translation elongation factor 2 OS=Sus scrofa OX=9823 GN=EEF2 PE=1 SV=3	EEF2	8	4
A0A5G2R3M1	60S ribosomal protein L12 OS=Sus scrofa OX=9823 GN=RPL12 PE=1 SV=1	RPL12	28	4
Q29381	Dolichyl-diphosphooligosaccharide--protein glycosyltransferase 48 kDa subunit OS=Sus scrofa OX=9823 GN=DDOST PE=1 SV=2	DDOST	14	4
F1RVE7	Integrin beta OS=Sus scrofa OX=9823 GN=ITGB1 PE=1 SV=2	ITGB1	7	4
P42174	Glutamate dehydrogenase 1, mitochondrial OS=Sus scrofa OX=9823 GN=GLUD1 PE=1 SV=2	GLUD1	11	4
P62936	Peptidyl-prolyl cis-trans isomerase A OS=Sus scrofa OX=9823 GN=PPIA PE=1 SV=2	PPIA	16	4
A0A286ZZL8	Polyadenylate-binding protein OS=Sus scrofa OX=9823 GN=PABPC1 PE=1 SV=1	PABPC1	9	4
A6M928	RNA helicase OS=Sus scrofa OX=9823 GN=EIF4A1 PE=1 SV=1	EIF4A1	15	4
P33198	Isocitrate dehydrogenase [NADP], mitochondrial (Fragment) OS=Sus scrofa OX=9823 GN=IDH2 PE=1 SV=1	IDH2	11	4
A0A5G2QHK0	IF rod domain-containing protein OS=Sus scrofa OX=9823 GN=LOC100621844 PE=3 SV=1	LOC100621844	36	27
F2Z5B2	Tubulin beta chain OS=Sus scrofa OX=9823 GN=TUBB PE=1 SV=2	TUBB	30	9
A0A286ZKC5	HATPase_c domain-containing protein OS=Sus scrofa OX=9823 GN=HSP90AB1 PE=1 SV=1	HSP90AB1	12	8
Q6S4N2	Heat shock 70 kDa protein 1B OS=Sus scrofa OX=9823 GN=HSPA1B PE=2 SV=1	HSPA1B	10	5
A0A286ZIH7	Actin-like protein 3 OS=Sus scrofa OX=9823 GN=ACTR3 PE=1 SV=2	ACTR3	15	3
A0A5G2R8D7	WD repeat domain 1 OS=Sus scrofa OX=9823 GN=WDR1 PE=4 SV=1	WDR1	10	3
A0A286ZUM8	15S Mg(2+)-ATPase p97 subunit OS=Sus scrofa OX=9823 GN=VCP PE=1 SV=1	VCP	7	3
A0A5G2QVL1	Polypyrimidine tract-binding protein 1 OS=Sus scrofa OX=9823 GN=PTBP1 PE=1 SV=1	PTBP1	9	3
A0A5G2RAS7	IF rod domain-containing protein OS=Sus scrofa OX=9823 GN=LOC100515166 PE=1 SV=1	LOC100515166	10	7
A0A5G2QCV6	RNA helicase OS=Sus scrofa OX=9823 GN=DDX3X PE=1 SV=1	DDX3X	7	3
I3L9J4	Uncharacterized protein OS=Sus scrofa OX=9823 GN=CCT6A PE=1 SV=2	CCT6A	9	3
A0A5G2QP94	Actinin alpha 2 OS=Sus scrofa OX=9823 GN=ACTN2 PE=1 SV=1	ACTN2	4	3
A0A286ZP69	RAB7A, member RAS oncogene family OS=Sus scrofa OX=9823 GN=RAB7A PE=1 SV=2	RAB7A	15	3
A1XQU3	60S ribosomal protein L14 OS=Sus scrofa OX=9823 GN=RPL14 PE=1 SV=1	RPL14	17	3
A0A287AZA7	40S ribosomal protein S27a OS=Sus scrofa OX=9823 GN=RPS27A PE=1 SV=2	RPS27A	19	3
A0A287BLH5	DEAD box protein 5 OS=Sus scrofa OX=9823 GN=DDX5 PE=3 SV=2	DDX5	6	3
F1RQ91	40S ribosomal protein S4 OS=Sus scrofa OX=9823 GN=RPS4X PE=1 SV=3	RPS4X	10	3
A0A286ZPY1	AHNAK nucleoprotein OS=Sus scrofa OX=9823 GN=AHNAK PE=1 SV=2	AHNAK	12	3
A0A287BF12	IF rod domain-containing protein OS=Sus scrofa OX=9823 GN=LOC110255312 PE=1 SV=2	LOC110255312	37	16
A0A5G2QSE8	Keratin 3 OS=Sus scrofa OX=9823 GN=KRT3 PE=1 SV=1	KRT3	12	9
A0A287AW58	Non-POU domain containing octamer binding OS=Sus scrofa OX=9823 GN=NONO PE=1 SV=1	NONO	7	2
A0A287BDL6	Tropomyosin alpha-3 chain OS=Sus scrofa OX=9823 GN=TPM3 PE=1 SV=2	TPM3	25	7
O02705	Heat shock protein HSP 90-alpha OS=Sus scrofa OX=9823 GN=HSP90AA1 PE=2 SV=3	HSP90AA1	8	5
A0A5G2R425	Tropomodulin 3 OS=Sus scrofa OX=9823 GN=TMOD3 PE=1 SV=1	TMOD3	8	2
A0A287B037	Prohibitin OS=Sus scrofa OX=9823 GN=PHB2 PE=1 SV=1	PHB2	9	2
A0A5G2RD82	Elongation factor 1-beta OS=Sus scrofa OX=9823 GN=EEF1B2 PE=1 SV=1	EEF1B2	18	2
A0A287AGF7	Heterogeneous nuclear ribonucleoprotein U OS=Sus scrofa OX=9823 GN=HNRNPU PE=1 SV=1	HNRNPU	7	2
P00348	Hydroxyacyl-coenzyme A dehydrogenase, mitochondrial OS=Sus scrofa OX=9823 GN=HADH PE=1 SV=2	HADH	13	2
A0A287B959	Histone H2A OS=Sus scrofa OX=9823 GN=H2AC6 PE=3 SV=1	H2AC6	19	2
Q6SA96	40S ribosomal protein S23 OS=Sus scrofa OX=9823 GN=RPS23 PE=1 SV=3	RPS23	27	2
F2Z5C7	40S ribosomal protein S3a OS=Sus scrofa OX=9823 GN=RPS3A PE=1 SV=1	RPS3A	12	2
P00346	Malate dehydrogenase, mitochondrial OS=Sus scrofa OX=9823 GN=MDH2 PE=1 SV=2	MDH2	10	2
I3L5B2	40S ribosomal protein S7 OS=Sus scrofa OX=9823 GN=RPS7 PE=1 SV=3	RPS7	18	2
A0A287BL05	Heterogeneous nuclear ribonucleoprotein H1 OS=Sus scrofa OX=9823 GN=HNRNPH1 PE=1 SV=2	HNRNPH1	7	2
A0A287APW0	EWS RNA binding protein 1 OS=Sus scrofa OX=9823 GN=EWSR1 PE=1 SV=2	EWSR1	4	2
P10775	Ribonuclease inhibitor OS=Sus scrofa OX=9823 GN=RNH1 PE=1 SV=1	RNH1	8	2
P00339	L-lactate dehydrogenase A chain OS=Sus scrofa OX=9823 GN=LDHA PE=1 SV=3	LDHA	8	2
F1SBY0	Centrosomal protein 43 OS=Sus scrofa OX=9823 GN=CEP43 PE=3 SV=4	CEP43	10	2
A0A287AP52	F-actin-capping protein subunit beta OS=Sus scrofa OX=9823 GN=CAPZB PE=1 SV=1	CAPZB	11	2
P62279	40S ribosomal protein S13 (Fragment) OS=Sus scrofa OX=9823 GN=RPS13 PE=2 SV=2	RPS13	25	2
A0A5G2R6X7	Creatine kinase OS=Sus scrofa OX=9823 GN=CKB PE=3 SV=1	CKB	7	2
Q29554	Trifunctional enzyme subunit alpha, mitochondrial OS=Sus scrofa OX=9823 GN=HADHA PE=2 SV=1	HADHA	5	2
A0A5G2R8H6	Uncharacterized protein OS=Sus scrofa OX=9823 GN=MYH10 PE=1 SV=1	MYH10	11	2
A0A287A531	Annexin OS=Sus scrofa OX=9823 GN=ANXA5 PE=1 SV=2	ANXA5	16	2
F1SEV8	Uncharacterized protein OS=Sus scrofa OX=9823 GN=EEF1D PE=1 SV=4	EEF1D	5	2
Q71LE2	Histone H3.3 OS=Sus scrofa OX=9823 GN=H3-3A PE=2 SV=3	H3-3A	29	2
P00336	L-lactate dehydrogenase B chain OS=Sus scrofa OX=9823 GN=LDHB PE=1 SV=3	LDHB	8	2
Q29201	40S ribosomal protein S16 OS=Sus scrofa OX=9823 GN=RPS16 PE=1 SV=4	RPS16	14	2
A0A5G2QED5	Helix-destabilizing protein OS=Sus scrofa OX=9823 GN=HNRNPA1 PE=1 SV=1	HNRNPA1	10	2
A0A5G2QNW1	SERPINE1 mRNA binding protein 1 OS=Sus scrofa OX=9823 GN=SERBP1 PE=1 SV=1	SERBP1	8	2
A0A5G2QC44	RING-type E3 ubiquitin transferase OS=Sus scrofa OX=9823 GN=TRIM21 PE=4 SV=1	TRIM21	4	2
A0A287AQS9	Radixin OS=Sus scrofa OX=9823 GN=RDX PE=1 SV=2	RDX	3	2
A0A5G2R4W2	60S ribosomal protein L8 OS=Sus scrofa OX=9823 GN=RPL8 PE=1 SV=1	RPL8	8	2
A0A5G2QFK8	Galectin OS=Sus scrofa OX=9823 GN=LGALS3 PE=1 SV=1	LGALS3	9	2
Q9N0F1	Dihydrolipoyllysine-residue succinyltransferase component of 2-oxoglutarate dehydrogenase complex, mitochondrial OS=Sus scrofa OX=9823 GN=DLST PE=1 SV=1	DLST	4	2
F2Z5Q2	TRASH domain-containing protein OS=Sus scrofa OX=9823 GN=RPL24 PE=1 SV=3	RPL24	11	2
P62802	Histone H4 OS=Sus scrofa OX=9823 PE=1 SV=2	Histone H4	17	2
I3L995	Leucine rich repeat containing 59 OS=Sus scrofa OX=9823 GN=LRRC59 PE=1 SV=3	LRRC59	10	2
A0A286ZX70	40S ribosomal protein S19 OS=Sus scrofa OX=9823 GN=RPS19 PE=3 SV=1	RPS19	10	2
P00761	Trypsin OS=Sus scrofa OX=9823 PE=1 SV=1	Trypsin	8	2
A1XQU5	60S ribosomal protein L27 OS=Sus scrofa OX=9823 GN=RPL27 PE=1 SV=1	RPL27	13	2
F1S0K4	IF rod domain-containing protein OS=Sus scrofa OX=9823 GN=KRT34 PE=3 SV=3	KRT34	35	15
A0A5G2QHN3	IF rod domain-containing protein OS=Sus scrofa OX=9823 GN=KRT33A PE=3 SV=1	KRT33A	34	14
A0A287A8E9	Keratin 8 OS=Sus scrofa OX=9823 GN=KRT8 PE=1 SV=2	KRT8	42	20
A0A287ARG4	Keratin 8 OS=Sus scrofa OX=9823 GN=KRT8 PE=1 SV=1	KRT8	39	20
A0A5S6G831	Actin, alpha skeletal muscle OS=Sus scrofa OX=9823 GN=ACTA1 PE=3 SV=1	ACTA1	28	11
A0A5G2QUU6	Tubulin alpha chain OS=Sus scrofa OX=9823 GN=LOC100155138 PE=1 SV=1	LOC100155138	26	8
A0A287AZ37	Tubulin beta chain OS=Sus scrofa OX=9823 GN=LOC100624785 PE=1 SV=2	LOC100624785	24	7
P67937	Tropomyosin alpha-4 chain OS=Sus scrofa OX=9823 GN=TPM4 PE=2 SV=3	TPM4	20	5
Q5G6V9	Cofilin-2 OS=Sus scrofa OX=9823 GN=CFL2 PE=2 SV=4	CFL2	19	2
A0A5S6H025	Vimentin OS=Sus scrofa OX=9823 GN=VIM PE=1 SV=1	VIM	6	4
F1RGJ2	Catenin alpha 1 OS=Sus scrofa OX=9823 GN=CTNNA1 PE=1 SV=3	CTNNA1	3	1
A0A287A9I8	ATP synthase subunit gamma OS=Sus scrofa OX=9823 GN=ATP5F1C PE=1 SV=2	ATP5F1C	11	1
A0A287AXS7	ADP/ATP translocase 3 OS=Sus scrofa OX=9823 GN=SLC25A6 PE=3 SV=1	SLC25A6	11	3
P50390	Transthyretin OS=Sus scrofa OX=9823 GN=TTR PE=1 SV=1	TTR	15	1
A0A287AK21	Transgelin OS=Sus scrofa OX=9823 GN=TAGLN2 PE=1 SV=1	TAGLN2	9	1
P12309	Glutaredoxin-1 OS=Sus scrofa OX=9823 GN=GLRX PE=1 SV=2	GLRX	27	1
F1S754	SRP receptor subunit alpha OS=Sus scrofa OX=9823 GN=SRPRA PE=1 SV=2	SRPRA	4	1
A0A5G2R3W2	Solute carrier family 25 member 5 OS=Sus scrofa OX=9823 GN=SLC25A5 PE=1 SV=1	SLC25A5	12	3
F1SDN2	Uncharacterized protein OS=Sus scrofa OX=9823 GN=HADHB PE=1 SV=3	HADHB	3	1
F1SL54	Coatomer subunit beta' OS=Sus scrofa OX=9823 GN=COPB2 PE=1 SV=4	COPB2	3	1
A0A5G2Q7T5	Serine/threonine-protein phosphatase OS=Sus scrofa OX=9823 GN=PPP1CC PE=1 SV=1	PPP1CC	5	1
A0A286ZZL7	ATP-dependent 6-phosphofructokinase OS=Sus scrofa OX=9823 GN=PFKL PE=1 SV=2	PFKL	2	1
Q0QF01	Succinate dehydrogenase [ubiquinone] flavoprotein subunit, mitochondrial OS=Sus scrofa OX=9823 GN=SDHA PE=1 SV=2	SDHA	2	1
A0A287BSA8	Ribosomal protein OS=Sus scrofa OX=9823 GN=RPL10A PE=1 SV=2	RPL10A	6	1
A0A287A5F7	Serine/threonine-protein phosphatase 2A 65 kDa regulatory subunit A beta isoform OS=Sus scrofa OX=9823 GN=PPP2R1B PE=4 SV=2	PPP2R1B	3	1
A0A286ZLA2	Mitochondrial calcium uptake 1 OS=Sus scrofa OX=9823 GN=MICU1 PE=4 SV=2	MICU1	3	1
P62831	60S ribosomal protein L23 OS=Sus scrofa OX=9823 GN=RPL23 PE=1 SV=1	RPL23	14	1
A0A5G2QCD0	Agenet-like domain-containing protein OS=Sus scrofa OX=9823 GN=FXR1 PE=1 SV=1	FXR1	2	1
A0A286ZIE8	Solute carrier family 25 member 4 OS=Sus scrofa OX=9823 GN=SLC25A4 PE=1 SV=1	SLC25A4	8	2
F1RKQ8	Cleavage and polyadenylation specific factor 7 OS=Sus scrofa OX=9823 GN=CPSF7 PE=1 SV=3	CPSF7	5	1
F2Z5K4	Ras homolog family member C OS=Sus scrofa OX=9823 GN=RHOC PE=1 SV=2	RHOC	12	1
A0A5G2QYA6	Actin related protein 1B OS=Sus scrofa OX=9823 GN=ACTR1B PE=1 SV=1	ACTR1B	4	1
A0A5G2RIC0	Importin 5 OS=Sus scrofa OX=9823 GN=IPO5 PE=1 SV=1	IPO5	2	1
A0A5G2QMG1	CCT-beta OS=Sus scrofa OX=9823 GN=CCT2 PE=1 SV=1	CCT2	4	1
A0A287AJD3	Y-box binding protein 1 OS=Sus scrofa OX=9823 GN=YBX1 PE=1 SV=1	YBX1	6	1
A0A287B4P8	26S proteasome AAA-ATPase subunit RPT3 OS=Sus scrofa OX=9823 GN=PSMC4 PE=3 SV=1	PSMC4	4	1
Q2EN81	ATP synthase subunit O, mitochondrial OS=Sus scrofa OX=9823 GN=ATP5PO PE=1 SV=1	ATP5PD	8	1
F1RR02	Glial fibrillary acidic protein OS=Sus scrofa OX=9823 GN=GFAP PE=1 SV=3	GFAP	4	2
F1RFY1	Profilin OS=Sus scrofa OX=9823 GN=PFN1 PE=1 SV=2	PFN1	8	1
Q2YGT9	60S ribosomal protein L6 OS=Sus scrofa OX=9823 GN=RPL6 PE=1 SV=3	RPL6	5	1
A0A5G2QUT6	UBC core domain-containing protein OS=Sus scrofa OX=9823 GN=UBE2L3 PE=1 SV=1	UBE2L3	10	1
F1SAX3	Sodium/potassium-transporting ATPase subunit alpha OS=Sus scrofa OX=9823 GN=ATP1A1 PE=1 SV=3	ATP1A1	2	1
A0A287BPY7	Uncharacterized protein OS=Sus scrofa OX=9823 GN=TMPO PE=3 SV=2	TMPO	5	1
I3LUJ5	Calponin OS=Sus scrofa OX=9823 GN=CNN2 PE=3 SV=3	CNN2	5	1
A0A5G2R8E1	Protein phosphatase 1 regulatory subunit OS=Sus scrofa OX=9823 GN=PPP1R12A PE=1 SV=1	PPP1R12A	2	1
A0A287AE56	Cleavage and polyadenylation specificity factor subunit 6 OS=Sus scrofa OX=9823 GN=CPSF6 PE=1 SV=1	CPSF6	5	1
A0A5S6GR81	Cathepsin B OS=Sus scrofa OX=9823 GN=CTSB PE=1 SV=1	CTSB	4	1
Q29205	60S ribosomal protein L11 OS=Sus scrofa OX=9823 GN=RPL11 PE=1 SV=3	RPL11	8	1
A0A286ZNN1	Plakophilin 3 OS=Sus scrofa OX=9823 GN=PKP3 PE=1 SV=2	PKP3	1	1
A0A287BPD5	Heterogeneous nuclear ribonucleoprotein M OS=Sus scrofa OX=9823 GN=HNRNPM PE=1 SV=2	HNRNPM	3	1
F1SU38	Urokinase-type plasminogen activator OS=Sus scrofa OX=9823 GN=PLAU PE=4 SV=1	PLAU	3	1
A0A5G2QRW9	Filamin C OS=Sus scrofa OX=9823 GN=FLNC PE=1 SV=1	FLNC	1	1
A0A5G2R293	60S ribosomal protein L7a OS=Sus scrofa OX=9823 GN=RPL7A PE=3 SV=1	RPL7A	5	1
P62844	40S ribosomal protein S15 OS=Sus scrofa OX=9823 GN=RPS15 PE=1 SV=2	RPS15	15	1
A0A5G2RA75	40S ribosomal protein S2 OS=Sus scrofa OX=9823 GN=RPS2 PE=1 SV=1	RPS2	7	1
A0A286ZYM6	ATP synthase F(0) complex subunit B1, mitochondrial OS=Sus scrofa OX=9823 GN=ATP5PB PE=1 SV=1	ATP5PB	6	1
A0A5G2QL09	S-adenosylmethionine synthase OS=Sus scrofa OX=9823 GN=MAT2A PE=1 SV=1	MAT2A	4	1
Q95342	60S ribosomal protein L18 OS=Sus scrofa OX=9823 GN=RPL18 PE=1 SV=4	RPL18	7	1
P49171	40S ribosomal protein S26 OS=Sus scrofa OX=9823 GN=RPS26 PE=1 SV=4	RPS26	13	1
A0A287B5T6	Peptidylprolyl isomerase OS=Sus scrofa OX=9823 GN=FKBP11 PE=1 SV=2	FKBP11	6	1
A0A5G2R3I6	Acetyltransferase component of pyruvate dehydrogenase complex OS=Sus scrofa OX=9823 GN=DLAT PE=1 SV=1	DLAT	2	1
P08059	Glucose-6-phosphate isomerase OS=Sus scrofa OX=9823 GN=GPI PE=1 SV=3	GPI	3	1
A0A5G2QVL8	Uncharacterized protein OS=Sus scrofa OX=9823 GN=PCBP2 PE=1 SV=1	PCBP2	4	1
A0A287A0D2	Prosaposin OS=Sus scrofa OX=9823 GN=PSAP PE=1 SV=2	PSAP	3	1
A0A287B6J6	Heat shock 70 kDa protein 4 OS=Sus scrofa OX=9823 GN=HSPA4 PE=1 SV=1	HSPA4	2	1
P82460	Thioredoxin OS=Sus scrofa OX=9823 GN=TXN PE=1 SV=3	TXN	12	1
K7GQ87	Insulin like growth factor 2 mRNA binding protein 2 OS=Sus scrofa OX=9823 GN=IGF2BP2 PE=1 SV=3	IGF2BP2	2	1
A0A5G2QHD4	Replication protein A subunit OS=Sus scrofa OX=9823 GN=RPA1 PE=1 SV=1	RPA1	2	1
Q06AU2	Ras-related protein Rap-2a OS=Sus scrofa OX=9823 GN=RAP2A PE=2 SV=1	RAP2A	7	1
A0A287BHM5	Serine/threonine-protein phosphatase 2A 55 kDa regulatory subunit B OS=Sus scrofa OX=9823 GN=PPP2R2B PE=3 SV=2	PPP2R2B	3	1
I3LCK1	Leucine rich repeat containing 15 OS=Sus scrofa OX=9823 GN=LRRC15 PE=4 SV=1	LRRC15	4	1
A0A287ACL6	40S ribosomal protein S24 OS=Sus scrofa OX=9823 GN=RPS24 PE=1 SV=2	RPS24	8	1
A0A287AT54	FLII actin remodeling protein OS=Sus scrofa OX=9823 GN=FLII PE=4 SV=1	FLII	2	1
A0A287AUL3	Cortactin OS=Sus scrofa OX=9823 GN=CTTN PE=1 SV=2	CTTN	3	1
A0A287AY64	GLI pathogenesis related 2 OS=Sus scrofa OX=9823 GN=GLIPR2 PE=1 SV=1	GLIPR2	8	1
A0A5G2QG45	Nudix hydrolase domain-containing protein OS=Sus scrofa OX=9823 GN=NUDT3 PE=1 SV=1	NUDT3	3	1
A0A286ZL51	Ribosomal protein L23a OS=Sus scrofa OX=9823 GN=RPL23A PE=1 SV=2	RPL23A	8	1
Q52NJ3	GTP-binding protein SAR1a OS=Sus scrofa OX=9823 GN=SAR1A PE=2 SV=1	SAR1A	6	1
Q29577	Creatine kinase U-type, mitochondrial OS=Sus scrofa OX=9823 GN=CKMT1 PE=2 SV=2	CKMT1	5	1
A0A287B8W3	Nucleosome assembly protein 1 like 1 OS=Sus scrofa OX=9823 GN=NAP1L1 PE=1 SV=1	NAP1L1	3	1
K7GLN4	Peroxiredoxin 4 OS=Sus scrofa OX=9823 GN=PRDX4 PE=1 SV=2	PRDX4	4	1
P26234	Vinculin OS=Sus scrofa OX=9823 GN=VCL PE=1 SV=4	VCL	2	1
A0A286ZXX3	Actin related protein 2 OS=Sus scrofa OX=9823 GN=ACTR2 PE=1 SV=1	ACTR2	9	1
A0A287BI79	Plastin 1 OS=Sus scrofa OX=9823 GN=PLS1 PE=1 SV=1	PLS1	3	1
F1S4Y7	Adenosylhomocysteinase OS=Sus scrofa OX=9823 GN=AHCY PE=3 SV=2	AHCY	3	1
P67985	60S ribosomal protein L22 OS=Sus scrofa OX=9823 GN=RPL22 PE=1 SV=2	RPL22	9	1
A0A287B9H1	Plectin OS=Sus scrofa OX=9823 GN=PLEC PE=1 SV=1	PLEC	1	1
A0A287APD5	Acyl-CoA synthetase long chain family member 3 OS=Sus scrofa OX=9823 GN=ACSL3 PE=1 SV=2	ACSL3	3	1
Q2EN76	Nucleoside diphosphate kinase B OS=Sus scrofa OX=9823 GN=NME2 PE=2 SV=1	NME2	7	1
F1RQI7	Unconventional myosin-6 OS=Sus scrofa OX=9823 GN=MYO6 PE=1 SV=2	MYO6	1	1
F1SUF2	Hexokinase OS=Sus scrofa OX=9823 GN=HK1 PE=1 SV=4	HK1	2	1
P29269	Myosin regulatory light polypeptide 9 OS=Sus scrofa OX=9823 GN=MYL9 PE=1 SV=2	MYL9	6	1
I3L5C7	Ubiquitin associated protein 2 like OS=Sus scrofa OX=9823 GN=UBAP2L PE=1 SV=3	UBAP2L	1	1
Q4GWZ2	40S ribosomal protein SA OS=Sus scrofa OX=9823 GN=RPSA PE=1 SV=3	RPSA	4	1
C0SW08	Cell division cycle 2 OS=Sus scrofa OX=9823 GN=CDC2 PE=1 SV=1	CDC2	7	1
A0A5G2Q9C7	T-complex protein 1 subunit gamma OS=Sus scrofa OX=9823 GN=CCT3 PE=1 SV=1	CCT3	2	1
A0A5G2R6X6	Prohibitin OS=Sus scrofa OX=9823 GN=PHB PE=1 SV=1	PHB	8	1
F1SAI8	Hypoxia up-regulated 1 OS=Sus scrofa OX=9823 GN=HYOU1 PE=1 SV=2	HYOU1	1	1
F1RTQ6	Histone H2B OS=Sus scrofa OX=9823 GN=H2BC1 PE=3 SV=1	H2BC1	7	1
A0A287BDM4	Bromodomain containing 7 OS=Sus scrofa OX=9823 GN=BRD7 PE=4 SV=1	BRD7	2	1
Q6Q7J2	Rab GDP dissociation inhibitor beta OS=Sus scrofa OX=9823 GN=GDI2 PE=2 SV=1	GDI2	3	1
Q29197	40S ribosomal protein S9 (Fragment) OS=Sus scrofa OX=9823 GN=RPS9 PE=2 SV=1	RPS9	7	1
Q95339	ATP synthase subunit f, mitochondrial OS=Sus scrofa OX=9823 GN=ATP5MF PE=1 SV=4	ATP5MF	15	1
A0A286ZMQ7	RAB12, member RAS oncogene family OS=Sus scrofa OX=9823 GN=RAB12 PE=4 SV=2	RAB12	3	1
F1SAF0	Dihydrolipoyl dehydrogenase OS=Sus scrofa OX=9823 GN=DLD PE=1 SV=1	DLD	2	1
Q007T2	Cell division control protein 42 homolog OS=Sus scrofa OX=9823 GN=CDC42 PE=2 SV=2	CDC42	9	1
A0A286ZSW6	Calnexin OS=Sus scrofa OX=9823 GN=CANX PE=1 SV=2	CANX	3	1
A0A5G2QST0	Uncharacterized protein OS=Sus scrofa OX=9823 PE=3 SV=1		14	1
A1XQU9	40S ribosomal protein S20 OS=Sus scrofa OX=9823 GN=RPS20 PE=1 SV=1	RPS20	10	1
A0A5G2QNL5	Myosin ID OS=Sus scrofa OX=9823 GN=MYO1D PE=1 SV=1	MYO1D	1	1
F1RK40	Chromosome 16 open reading frame 90 OS=Sus scrofa OX=9823 GN=C3H16orf90 PE=4 SV=3	C3H16orf90	22	1
A0A5S6GT88	Calcium-activated neutral proteinase small subunit OS=Sus scrofa OX=9823 GN=CAPNS1 PE=4 SV=1	CAPNS1	3	1
A0A286ZTC7	Anion exchange protein OS=Sus scrofa OX=9823 GN=SLC4A4 PE=3 SV=2	SLC4A4	1	1
A0A287B9X9	Uncharacterized protein OS=Sus scrofa OX=9823 PE=4 SV=2		2	1
A0A5G2QYP4	Nicastrin OS=Sus scrofa OX=9823 GN=NCSTN PE=1 SV=1	NCSTN	2	1
A0A287ASB5	Ubiquitinyl hydrolase 1 OS=Sus scrofa OX=9823 GN=USP32 PE=4 SV=2	USP32	1	1
A0A287A1Q6	LIM domain 7 OS=Sus scrofa OX=9823 GN=LMO7 PE=1 SV=2	LMO7	1	1
A0A287ATD3	Importin subunit alpha OS=Sus scrofa OX=9823 GN=KPNA4 PE=1 SV=1	KPNA4	3	1
A0A286ZXR9	Uncharacterized protein OS=Sus scrofa OX=9823 GN=ARPC4 PE=1 SV=1	ARPC4	3	1
F1SKZ4	Cell cycle control protein OS=Sus scrofa OX=9823 GN=LOC100524713 PE=3 SV=3	LOC100524713	9	1
A0A287BR54	dTMP kinase OS=Sus scrofa OX=9823 GN=DTYMK PE=3 SV=2	DTYMK	6	1
A0A287BLW4	Nucleoporin 205 OS=Sus scrofa OX=9823 GN=NUP205 PE=1 SV=1	NUP205	1	1
