# Supplementary material for: A new circular RNA–encoded protein BIRC6-236aa inhibits transmissible gastroenteritis virus (TGEV)–induced mitochondrial dysfunction
Source: J Biol Chem. 2022 Jul 19;298(9):102280. doi: 10.1016/j.jbc.2022.102280 (PMC9400091; doi:10.1016/j.jbc.2022.102280)
Supplement: Supporting Information Table 2 [file mmc2.xlsx]

## Sheet: Sheet1
Supporting Information 2 Primer sequences used for qRT-PCR and PCR
Primer name	Primer sequences for qRT-PCR and PCR	Illustration
Convergrnt primer-Forward primer of circBIRC6-2	5' CCAAACTCTAGCCTCAATCAAACA 3'
Convergrnt primer-Reverse primer of circBIRC6-2	5' GAGCCTCTCCATTTACAGCACC 3'
Divergent primer-Forward primer/circBIRC6-2-Q-Forward primer	5' GCCCCTATTGTTGCCTCTTTCTA 3'
Divergent primer-Reverse primer/circBIRC6-2-Q-Reverse primer	5' GGCAGAGAGACAGACCAGAATGA 3'
BIRC6-Q-Forward primer	5' CTTCAACCTCCACCTCACCAGTCC 3'
BIRC6-Q-Reverse primer	5' CACTACCAATCGCCTCCCATCTAC 3'
β-actin-Q-Forward primer	5' GGACTTCGAGCAGGAGATGG 3'
β-actin-Q-Reverse primer	5' AGGAAGGAGGGCTGGAAGAG 3'
U6-Q-Forward primer	5' CTCGCTTCGGCAGCACA 3'
U6-Q-Reverse primer	5' AACGCTTCACGAATTTGCGT 3'
pcircBIRC6-2-Forward primer	5' GAATTCGCCACTAACTCTCTAATTGTTTTTTTTTTCAGGTCACATCCTACAGTCTCCATCAGC 3'	Red sequence is the splice donor for circBIRC6-2 circularization in pcircRNA vector. Blue sequence is restriction site.
pcircBIRC6-2-Reverse primer	5' GGATCCTTATACACTTAAAAATTTTATACTTACCTTAAACGGTTGGTGTAGGTATCAA 3'	Red sequence is the splice acceptor for circBIRC6-2 circularization in pcircRNA vector. Blue sequence is restriction site.
psicheck2-IRES-1-Forward primer	5' CTCGAGGTCACATCCTACAGTCTCCATCAGC 3'
psicheck2-IRES-1-Reverse primer	5' GCGGCCGCGGCTCAAGGCAGAGAGACAGA 3'
psicheck2-IRES-2-Forward primer	5' CTCGAGTCTGCTGGAATTGCTCCGG 3'
psicheck2-IRES-2-Reverse primer	5' GCGGCCGCCTTAAACGGTTGGTGTAGGTATCAAC 3'
pCAGGS-HA-VDAC1-Forward primer	5' GAGCTCATGGCTGTGCCACCCACG 3'
pCAGGS-HA-VDAC1-Reverse primer	5' CTCGAGTTATGCTTGAAACTCCAGTCCTAGACC 3'
VDAC1-Q-Forward primer	5' GGGATGTCTTCACCAAGGGCTAT 3'
VDAC1-Q-Reverse primer	5' TGGTGAGAAGGATGAATCAAAGGTC 3'
CypD-Q-Forward primer	5' GCTGAAGGCAGATGTCGTCCC 3'
CypD-Q-Reverse primer	5' TGTGCCGTTGTGGTTGGTGAA 3'
CD513B-1-circBIRC6-2-Forward primer	5' GAATTCGTGCTGGGATTACAGGTGTGAGCTACCACCCCCGGCCCACTTTTTGTCACATCCTACAGTCTC 3'	Red sequence is the splice donor for circBIRC6-2 circularization in CD513B-1 vector. Blue sequence is restriction site.
CD513B-1-circBIRC6-2-Reverse primer	5' GCGGCCGCTGCTGGGATTACAGGTGTGAGCTACCGTGCCGAGCCTAATTCTTTTCCTTAAACGGTTGGTGTAGG 3'	Red sequence is the splice acceptor for circBIRC6-2 circularization in CD513B-1 vector. Blue sequence is restriction site.
CD513B-1-circBIRC6-2-Flag-Overlap-Forward primer	5' GATTACAAGGACGACGATGACAAGGCACTGGAAATTGGAGCACT 3'	Green sequence is the Flag tag.
CD513B-1-circBIRC6-2-Flag-Overlap-Reverse primer	5' CTTGTCATCGTCGTCCTTGTAATCCATCCTCCGGAGAAGCACAC 3'	Green sequence is the Flag tag.
CD513B-1-circBIRC6-2-Flag-MUT-Overlap-Forward primer	5' GATTACAAGGACGACGATGACAAGGCACTGGAAATTGGAGCACT 3'	Green sequence is the Flag tag.
CD513B-1-circBIRC6-2-Flag-MUT-Overlap-Reverse primer	5' CTTGTCATCGTCGTCCTTGTAATCCGTCCTCCGGAGAAGCACAC 3'	Red sequence is mutation site of ATG to ACG.
CD513B-1-BIRC6-236aa-Forward primer	5' GAATTCATGGATTACAAGGACGACGATGACAAGATGGCACTGGAAATTGGAG 3'	Green sequence is the Flag tag. Blue sequence is restriction site.
CD513B-1-BIRC6-236aa-Reverse primer	5' GCGGCCGCCTACGAAGGACATGGAAAGGA 3'
